# Supplementary material for: Fluorinated Analogs of Organosulfur Compounds from Garlic (Allium sativum): Synthesis and Chemistry
Source: Molecules. 2025 Jul 2;30(13):2841. doi: 10.3390/molecules30132841 (PMC12251486; doi:10.3390/molecules30132841)
Supplement: Supplementary file 1 [file molecules-30-02841-s001.zip]

Archive with 1 entries (1 files):
- molecules-3648220-supplementary.pdf
